# Supplementary material for: Ecological restoration of habitats invaded by Leucanthemum vulgare that alters key ecosystem functions
Source: PLoS One. 2021 Mar 26;16(3):e0246665. doi: 10.1371/journal.pone.0246665 (PMC7996977; doi:10.1371/journal.pone.0246665)
Supplement: S1 File — (XLSX) [file pone.0246665.s001.xlsx]

## Sheet: Abundance data
Fig. 4 (left) Abundance data of species of 10 invaded and uninvaded plots. This data was used for NMDS and SIMPER analysis (GULMARG)
GULMARG	No. of Plots	Achillea millefolium	Achyranthes aspera	Ajuga parviflora	Alliaria petiolat	Bergenia ciliata	Bromus japonicus	Carex spp.	Cirsium vulgare	Chrysopogon fulvus	Cyanodon dactylon	Digitalis grandiflora	Digitalis purpuria	Dryopteris sp	Euphorbia cornigera	Fragaria nobicola	Geranium nepalense	Geranium sibiricum	Rumex acetosa	Impatiens thomsoni	Indigofera	Isodon rugosus	Linaria dalmatica	Leucanthemum vulgare	Mentha spp.	Myosotis arvense	Pedicularis	Persicaria amplexicaulis	Phytolacca acinosa	Picrorhiza kurroa	Plantago Lanceolata	Plantago major	Poa angustifolia	Poa annua	Polygonum amplexicaule	Prunula vulgaris	Ranunculus laetus	Rumex hesitatus	Rumex nepalesis	Sambucus wightiana	Sibbaidia cuneta	Stellaria media	Taraxacum officinale	Trifolium pratense	Trifolium repens	Unknown	Unknown 1	Unknown 2	Urtica dioca
Invaded	1	0	0	0	0	0	0	17.3	0	11.7778	28.5	0	0	0	0	0	0	0	59.9	7.5	0	0	0	797	0	5.71429	0	0	0	0	0	0	0	28.5	0	0	9	0	0	0	0	0	0	14.9	34.9	0	0	0	0
Invaded	2	0	12.7	0	0	4.7	0	0	0	0	0	0	0	0	0	10.4	0	0	0	0	0	0	0	808	0	0	0	24.1111	0	0	0	0	84.1	0	0	0	0	0	0	0	0	0	0	0	36.9	0	0	0	0
Invaded	3	0	0	0	0	0	71.875	0	0	0	0	0	0	5.5	0	90	0	0	0	0	0	0	0	789.7	0	0	0	19.4	0	0	0	0	65.6	0	0	0	0	0	0	0	0	0	0	14.2	26.7	0	0	0	0
Invaded	4	0	0	0	0	0	0	0	0	0	74.75	0	0	0	0	120	0	0	0	845	0	0	0	1207.14	0	9.57143	0	0	0	0	0	0	0	74.75	0	0	10.2	0	0	0	0	0	0	34.7	17.4444	0	0	0	0
Invaded	5	0	0	0	0	0	0	0	0	0	0	0	0	0	0	145	7.625	0	0	9.42857	0	0	0	898	0	0	0	0	0	0	0	0	0	0	0	0	10.2	5.625	0	4	0	0	0	11.9	19.5556	0	0	0	0
Invaded	6	0	0	0	0	0	0	0	0	0	0	0	0	0	0	230	0	0	0	0	0	0	0	960.5	0	0	0	0	0	0	4.6	0	17.4	0	0	0	5.8	0	7.55556	0	0	0	0	8.2	24.5	0	0	0	6.66667
Invaded	7	0	0	0	0	0	0	13.5	0	0	103.25	0	0	0	0	95	0	0	0	0	0	0	0	762.8	0	0	0	0	0	0	0	0	0	103.25	0	8.125	4.8	0	0	0	14.5556	0	0	25.3	25.7778	9.5	0	0	0
Invaded	8	0	0	0	0	0	0	20	0	0	79.5	0	0	0	0	145	0	0	0	0	0	0	0	732.2	15.1429	0	0	0	0	0	0	0	0	79.5	0	7	9.44444	0	0	0	15	0	0	17.625	20.75	0	0	0	0
Invaded	9	0	0	0	0	0	0	0	0	0	83	10.3	0	0	0	0	0	0	0	0	0	0	0	594.6	13.6	0	0	0	0	0	14.6	0	0	83	0	7.7	0	4.5	0	0	18.2	0	0	9.71429	33.3333	0	13.8571	0	0
Invaded	10	0	8.2	0	0	2.5	34.3	0	5		0	0	0	2.1	0	12	12	5	0	0	0	0	0	200	0	5	4	0	0	0	1	0	9	0	1	0	0	0	0	5	1	0	0	0	12	2	2	7	1
Uninvaded	11	2	0	4.42857	0	0	25	17.1	0	0	94.9	8	0	0	0	0	6	0	40.8	0	0	0	0	0	0	0	0	0	0	0	3.42857	0	0	94.9	6.875	0	0	5.71429	0	0	0	10.8	0	0	55.6667	0	0	0	0
Uninvaded	12	10.8571	0	0	7	6	32.7	0	0	0	153.6	0	0	0	0	15.4	0	0	0	7.28571	0	0	0	0	0	0	0	13.3333	0	0	9.77778	0	52.7	153.6	0	0	0	0	0	0	15.6	0	0	10.75	44	0	0	0	0
Uninvaded	13	8.2	0	0	0	0	0	58.3	0	0	103.7	7	0	0	9.66667	16.5	0	16.1	0	5.9	0	0	11.4286	0	0	0	0	0	0	0	9.88889	0	62.4	0	0	0	22.9	5.9	0	0	0	0	6	0	39.1	0	0	0	0
Uninvaded	14	0	0	0	0	0	25	19.7	0	0	0	8	0	0	0	0	6	0	0	0	0	2	0	11.6667	0	0	11	0	3.42857	0	0	4.71429	0	57.5	6.875	0	49.2	5.71429	5.25	0	50	10.8	4.42857	42.5	35.3	0	36.7143	23.2222	0
Uninvaded	15	4	0	0	0	0	25	75.3	0	0	0	6.11111	2.33333	0	0	0	0	0	0	0	0	0	0	9.88889	0	0	10.375	0	0	0	7.4	4.5	0	105.8	6.875	0	38.5	5.25	0	0	38.9	22.7778	4.42857	10.5	56.7	0	53.9	0	0
Uninvaded	16	0	0	0	0	0	45.3	76.3	0	0	0	5.25	3.625	0	0	0	7.55556	0	0	0	0	0	0	10.7778	0	0	7.5	0	0	0	6.71429	2.85714	61.1667	140.5	9.625	0	14.1	5.16667	8.4	0	51.9	18.875	6.28571	27.7	52.6	0	37.4	0	11.125
Uninvaded	17	0	0	0	0	0	0	47	2	0	0	0	0	0	0	9.1	0	0	0	0	4.66667	0	0	0	9.25	0	0	0	0	8.33333	0	7.125	0	205.8	0	21.3333	33.3	0	0	0	112.25	0	0	60.2	34.2	0	0	0	0
Uninvaded	18	0	0	0	0	0	0	36.3	7.28571	0	0	0	0	0	0	8.28571	0	0	0	0	9.8	0	0	4.625	8.5	0	0	0	0	9.28571	0	8.6	0	193.8	0	41.25	21.9	0	0	0	114.6	0	0	35.2	109.4	0	0	0	0
Uninvaded	19	15.4444	0	0	0	0	0	0	0	0	0	0	0	0	0	11.9	0	0	0	0	9.3	0	0	13.9	7	0	0	0	0	6.8	0	7.7	50.9	237.1	0	36.5	0	0	5.5	0	51.8	0	0	0	36.2857	0	0	0	0
Uninvaded	20	11.098	0	0	6.76	3	0	43	6.43242	12	45	7.322	4.5313	0	5	5	6	12	43	8	7.989	5	5	0	2	0	12	10	2	7	5	2	12	43	0	12	13	4	4.5	0	12	5	3	3	23	12	4	12	230
Fig. 4 (right) Abundance data of species of 10 invaded and uninvaded plots. This data was used for NMDS and SIMPER analysis (DRUNG)
DRUNG	No. of Plots	Achillea millefolium	Capsella bursa-pastoris	Carex sp	Chenopodium album	Chrysopogon fulvus	Cirsium arvense	Cirsium falconuri	Clinopodium umbrosum	Corydalis rutifolia	Cynodon dactylon	Digitalis grandiflora	Digitaris purpurea	Epilobium laxum	Epilobium royleanum	Fragaria nubicola	Galium aparine	Geranium nepalense	Geum elatum	Impatiens brachycentra	Lamium album	Myosotis arvense	Nepeta cataria	Oxalis corniculata	Pedicularis pectinata	Plantago lanceolata	Plantago major	Poa angustifolia	Poa annua	Poa pratensis	Ranunculus laetus	Rumex nepalense	Sibbaldia cuneata	Silene coronaria	Stellaria media	Taraxacum officinale	Trifolium pratense	Trifolium repens	Veronica persica
Invaded	1	0	0	0	0	10.17	0	0	0	0	119.6	0	0	0	0	0	0	0	0	26.5	0	20.5	0	0	0	0	0	0	421	0	24.8	0	0	19.5	0	0	34.7	20	0
Invaded	2	0	0	0	0	12.23	0	0	0	0	280.1	0	0	0	0	0	8.75	0	0	15.2	0	0	0	0	0	0	0	0	399.5	0	8.8	0	0	85	0	0	6.66667	38	0
Invaded	3	0	0	0	0	0	5.85714	7.4	0	0	119.6	0	0	0	0	0	0	0	0	26.5	0	0	0	0	0	0	0	0	306.5	115	24.8	0	0	0	0	0	34.7	20	0
Invaded	4	0	6.22222	0	0	0	0	0	0	0	214.9	9.25	0	0	0	0	0	8.875	0	15.9	0	5.57143	0	0	0	11.7	0	0	243.2	211.4	0	0	0	19.5	0	0	12.5	38.5	0
Invaded	5	0	0	0	5.33333	0	0	0	0	0	54	0	0	0	0	0	0	0	0	0	10.5	0	0	0	0	0	0	0	308.1	0	60	0	24.8	51.5	5.2	0	9.8	0	0
Invaded	6	0	0	0	0	0	8.75	0	0	0	315.4	0	0	0	0	0	0	0	0	0	0	0	15.2	0	0	0	0	0	393.2	0	0	0	0	60.2	0	0	6.66667	87.3	0
Invaded	7	0	5.22	0	0	2.99	0	2.22	0	0	89	0	0	0	0	0	4.99	0	0	0	9.22	0	0	0	0	12.2	0	0	234	0	9	0	32	0	5	0	12	12	0
Invaded	8	0	1	0	0	1.77	0	1.45	0	0	90	0	0	0	0	0	5.23	0	0	0	0	0	0	0	0	0	0	0	345.6	0	12	0	25	0	7	0	15	23	0
Invaded	9	0	0	0	0	0	8.75	0	0	0	87	0	0	0	0	0	0	0	0	0	0	0	0	0	0	0	0	0	256.9	123	0	0	19	97.2	8	0	17	43	0
Invaded	10	0	0	0	4.11	0	0	0	0	0	45	10	0	0	0	0	0	5.55	0	23	0	12	16.33	0	0	5.14	0	0	321.03	125	13	0	0	45	0	0	11	15	0
Uninvaded	11	0	0	0	0	0	0	0	0	0	170.5	12.8	9	10.875	10	22.6	12.25	20.5	16.3333	21	0	0	0	0	10.625	0	0	0	0	0	0	0	0	0	0	0	0	0	0
Uninvaded	12	0	0	0	0	0	0	0	0	0	183.1	13.5	11	0	0	10.4	29	6	0	9.85714	0	0	0	0	9.14286	0	0	189.3	0	0	0	0	0	0	0	0	19.25	40.9	0
Uninvaded	13	0	0	0	0	0	0	0	0	0	170.5	12.8	9	10.875	10	22.6	12.25	20.5	16.3333	21	0	0	0	0	10.625	0	0	0	0	0	0	9.1	0	0	0	0	0	0	0
Uninvaded	14	0	0	77.3	0	0	0	0	4.625	0	170.5	12.8	9	10.875	10	22.6	12.25	20.5	16.3333	21	0	0	0	0	10.625	12.3333	6.9	0	0	0	0	9.1	0	0	0	7	0	0	0
Uninvaded	15	0	0	0	11.2	0	0	0	0	5.3	179.5	14.5	0	0	0	21.25	0	27.4	0	23.3	0	0	0	32.1	0	0	0	0	0	0	0	0	61.3	0	0	0	0	0	0
Uninvaded	16	3.625	0	0	8.8	0	8.75	0	0	4.1	0	12.625	0	0	0	0	0	7.5	0	0	0	0	9.14286	23.125	0	0	0	211.4	0	0	0	0	60.2	0	0	0	11.2	22.5	12.4286
Uninvaded	17	2.45	0	45.1	0	0	0	0	2.3	2.5	54	12	0	0	7	12.6	0	12	12.34	0	0	0	10.9	0	12	0	6	123	0	0	0	5.89	56.33	0	0	5	12	45	10.98
Uninvaded	18	2.3	0	34.6	0	0	0	0	1.7	3.7	67	0	0	0	8	13.5	0	23	10	0	0	0	0	0	11	0	5	90	0	0	0	6.9	50.22	0	0	8	15.99	45.12	4.9
Uninvaded	19	0	0	0	12.7	0	2.5	0	0	0	78	7.65	3	9	0	0	13.8	18	10.99	12	0	0	0	12.23	0	9.22	0	0	0	0	0	9	49.9	0	0	0	12.9	20.45	5.45
Uninvaded	20	0	0	0	7.88	0	1.6	0	0	0	56	6.56	4	8.44	0	0	9.656	19	9.21	23	0	0	5	15.23	0	12.9	0	56	0	0	0	0	0	0	0	0	14.9	0	0
Fig 5. Abundance data of species of 20 invaded and uninvaded plots. This data was used for NMDS and SIMPER analysis (POOLED)
Habitat	No. of Plots	Achillea millefolium	Achyranthes aspera	Ajuga parviflora	Alliaria petiolate	Bergenia ciliata	Bromus japonicus	Capsella bursa-pastoris	Carex spp.	Chenopodium album	Chrysopogon fulvus	Cirsium arvense	Cirsium falconeri	Cirsium vulgare	Clinopodium umbrosum	Corydalis rutifolia	Cynodon dactylon	Digitalis grandiflora	Digitalis purpurea	Dryopteris sp	Epilobium laxum	Epilobium royleanum	Euphorbia cornigera	Fragaria nubicola	Galium aparine	Geranium nepalense	Geranium sibiricum	Geum elatum	Impatiens brachycentra	Impatiens thomsonii	Indigofera	Isodon rugosus	Lamium album	Linaria dalmatica	Mentha spp.	Myosotis arvensis	Nepeta cataria	Oxalis corniculate	Pedicularis pectinata	Persicaria amplexicaulis	Phytolacca acinosa	Picrorhiza kurroa	Plantago Lanceolata	Plantago major	Poa angustifolia	Poa annua	Poa pratensis	Polygonum amplexicaule	Prunella vulgaris
Invaded	1	0	0	0	0	0	0	0	17.3	0	11.7778	0	0	0	0	0	28.5	0	0	0	0	0	0	0	0	0	0	0	0	7.5	0	0	0	0	0	5.71429	0	0	0	0	0	0	0	0	0	797	0	0	0
Invaded	2	0	12.7	0	0	4.7	0	0	0	0	0	0	0	0	0	0	0	0	0	0	0	0	0	10.4	0	0	0	0	0	0	0	0	0	0	0	0	0	0	0	24.1111	0	0	0	0	84.1	808	0	0	0
Invaded	3	0	0	0	0	0	71.875	0	0	0	0	0	0	0	0	0	0	0	0	5.5	0	0	0	90	0	0	0	0	0	0	0	0	0	0	0	0	0	0	0	19.4	0	0	0	0	65.6	789.7	0	0	0
Invaded	4	0	0	0	0	0	0	0	0	0	0	0	0	0	0	0	74.75	0	0	0	0	0	0	120	0	0	0	0	0	8	0	0	0	0	0	9.57143	0	0	0	0	0	0	0	0	0	1207.14	0	0	0
Invaded	5	0	0	0	0	0	0	0	0	0	0	0	0	0	0	0	0	0	0	0	0	0	0	145	0	7.625	0	0	0	9.42857	0	0	0	0	0	0	0	0	0	0	0	0	0	0	0	898	0	0	0
Invaded	6	0	0	0	0	0	0	0	0	0	0	0	0	0	0	0	0	0	0	0	0	0	0	230	0	0	0	0	0	0	0	0	0	0	0	0	0	0	0	0	0	0	4.6	0	17.4	960.5	0	0	0
Invaded	7	0	0	0	0	0	0	0	13.5	0	0	0	0	0	0	0	103.25	0	0	0	0	0	0	95	0	0	0	0	0	0	0	0	0	0	0	0	0	0	0	0	0	0	0	0	0	762.8	0	0	8.125
Invaded	8	0	0	0	0	0	0	0	20	0	0	0	0	0	0	0	79.5	0	0	0	0	0	0	145	0	0	0	0	0	0	0	0	0	0	15.1429	0	0	0	0	0	0	0	0	0	0	732.2	0	0	7
Invaded	9	0	0	0	0	0	0	0	0	0	0	0	0	0	0	0	83	10.3	0	0	0	0	0	0	0	0	0	0	0	0	0	0	0	0	13.6	0	0	0	0	0	0	0	14.6	0	0	594.6	0	0	7.7
Invaded	10	0	8.2	0	0	2.5	34.3	0	0	0	0	0	0	5	0	0	0	0	0	2.1	0	0	0	12	0	12	5	0	0	0	0	0	0	0	0	5	0	0	4	0	0	0	1	0	9	200	0	1	0
Invaded	11	0	0	0	0	0	0	0	0	0	10.17	0	0	0	0	0	119.6	0	0	0	0	0	0	0	0	0	0	0	26.5	0	0	0	0	0	0	20.5	0	0	0	0	0	0	0	0	0	421	0	0	0
Invaded	12	0	0	0	0	0	0	0	0	0	12.23	0	0	0	0	0	280.1	0	0	0	0	0	0	159.1	8.75	0	0	0	15.2	0	0	0	0	0	0	0	0	0	0	0	0	0	0	0	0	399.5	0	0	0
Invaded	13	0	0	0	0	0	0	0	0	0	0	5.85714	7.4	0	0	0	119.6	0	0	0	0	0	0	0	0	0	0	0	26.5	0	0	0	0	0	0	0	0	0	0	0	0	0	0	0	0	306.5	115	0	0
Invaded	14	0	0	0	0	0	0	6.22222	0	0	0	0	0	0	0	0	214.9	9.25	0	0	0	0	0	93	0	8.875	0	0	15.9	0	0	0	0	0	0	5.57143	0	0	0	0	0	0	11.7	0	0	243.2	211.4	0	0
Invaded	15	0	0	0	0	0	0	0	0	5.33333	0	0	0	0	0	0	54	0	0	0	0	0	0	0	0	0	0	0	0	0	0	0	10.5	0	0	0	0	0	0	0	0	0	0	0	0	308.1	0	0	0
Invaded	16	0	0	0	0	0	0	0	0	0	0	8.75	0	0	0	0	315.4	0	0	0	0	0	0	190.6	0	0	0	0	0	0	0	0	0	0	0	0	15.2	0	0	0	0	0	0	0	0	393.2	0	0	0
Invaded	17	0	0	0	0	0	0	5.22	0	0	2.99	0	2.22	0	0	0	89	0	0	0	0	0	0	0	4.99	0	0	0	0	0	0	0	9.22	0	0	0	0	0	0	0	0	0	12.2	0	0	234	0	0	0
Invaded	18	0	0	0	0	0	0	1	0	0	1.77	0	1.45	0	0	0	90	0	0	0	0	0	0	0	5.23	0	0	0	0	0	0	0	0	0	0	0	0	0	0	0	0	0	0	0	0	345.6	0	0	0
Invaded	19	0	0	0	0	0	0	0	0	0	0	8.75	0	0	0	0	87	0	0	0	0	0	0	0	0	0	0	0	0	0	0	0	0	0	0	0	0	0	0	0	0	0	0	0	0	256.9	123	0	0
Invaded	20	0	0	0	0	0	0	0	0	4.11	0	0	0	0	0	0	45	10	0	0	0	0	0	0	0	5.55	0	0	23	0	0	0	0	0	0	12	16.33	0	0	0	0	0	5.14	0	0	321.03	125	0	0
Uninvaded	21	2	0	4.42857	0	0	25	0	17.1	0	0	0	0	0	0	0	56.7	8	0	0	0	0	0	0	0	6	0	0	0	0	0	0	0	0	0	0	0	0	0	0	0	0	3.42857	0	0	94.9	0	6.875	0
Uninvaded	22	10.8571	0	0	7	6	32.7	0	0	0	0	0	0	0	0	0	87.3	0	0	0	0	0	0	15.4	0	0	0	0	0	7.28571	0	0	0	0	0	0	0	0	0	13.3333	0	0	9.77778	0	52.7	153.6	0	0	0
Uninvaded	23	8.2	0	0	0	0	0	0	58.3	0	0	0	0	0	0	0	103.7	7	0	0	0	0	9.66667	16.5	0	0	16.1	0	0	5.9	0	0	0	11.4286	0	0	0	0	0	0	0	0	9.88889	0	62.4	0	0	0	0
Uninvaded	24	0	0	0	0	0	25	0	19.7	0	0	0	0	0	0	0	0	8	0	0	0	0	0	0	0	6	0	0	0	0	0	2	0	0	0	0	0	0	11	0	3.42857	0	0	4.71429	0	57.5	0	6.875	0
Uninvaded	25	4	0	0	0	0	25	0	75.3	0	0	0	0	0	0	0	0	6.11111	2.33333	0	0	0	0	0	0	0	0	0	0	0	0	0	0	0	0	0	0	0	10.375	0	0	0	7.4	4.5	0	105.8	0	6.875	0
Uninvaded	26	0	0	0	0	0	45.3	0	76.3	0	0	0	0	0	0	0	0	5.25	3.625	0	0	0	0	0	0	7.55556	0	0	0	0	0	0	0	0	0	0	0	0	7.5	0	0	0	6.71429	2.85714	61.1667	140.5	0	9.625	0
Uninvaded	27	0	0	0	0	0	0	0	47	0	0	0	0	2	0	0	0	0	0	0	0	0	0	9.1	0	0	0	0	0	0	4.66667	0	0	0	9.25	0	0	0	0	0	0	8.33333	0	7.125	0	205.8	0	0	21.3333
Uninvaded	28	0	0	0	0	0	0	0	36.3	0	0	0	0	7.28571	0	0	0	0	0	0	0	0	0	8.28571	0	0	0	0	0	0	9.8	0	0	0	8.5	0	0	0	0	0	0	9.28571	0	8.6	0	193.8	0	0	41.25
Uninvaded	29	15.4444	0	0	0	0	0	0	0	0	0	0	0	0	0	0	0	0	0	0	0	0	0	11.9	0	0	0	0	0	0	9.3	0	0	0	7	0	0	0	0	0	0	6.8	0	7.7	50.9	237.1	0	0	36.5
Uninvaded	30	11.098	0	0	6.76	3	0	0	43	0	12	0	0	6.43242	0	0	45	7.322	4.5313	0	0	0	5	5	0	6	12	0	0	8	7.989	5	0	5	2	0	0	0	12	10	2	7	5	2	12	43	0	0	12
Uninvaded	31	0	0	0	0	0	0	0	0	0	0	0	0	0	0	0	170.5	12.8	9	0	10.875	10	0	22.6	12.25	20.5	0	16.3333	21	0	0	0	0	0	0	0	0	0	10.625	0	0	0	0	0	0	0	0	0	0
Uninvaded	32	0	0	0	0	0	0	0	0	0	0	0	0	0	0	0	183.1	13.5	11	0	0	0	0	10.4	29	6	0	0	9.85714	0	0	0	0	0	0	0	0	0	9.14286	0	0	0	0	0	189.3	0	0	0	0
Uninvaded	33	0	0	0	0	0	0	0	0	0	0	0	0	0	0	0	170.5	12.8	9	0	10.875	10	0	22.6	12.25	20.5	0	16.3333	21	0	0	0	0	0	0	0	0	0	10.625	0	0	0	0	0	0	0	0	0	0
Uninvaded	34	0	0	0	0	0	0	0	77.3	0	0	0	0	0	4.625	0	170.5	12.8	9	0	10.875	10	0	22.6	12.25	20.5	0	16.3333	21	0	0	0	0	0	0	0	0	0	10.625	0	0	0	12.3333	6.9	0	0	0	0	0
Uninvaded	35	0	0	0	0	0	0	0	0	11.2	0	0	0	0	0	5.3	179.5	14.5	0	0	0	0	0	21.25	0	27.4	0	0	23.3	0	0	0	0	0	0	0	0	32.1	0	0	0	0	0	0	0	0	0	0	0
Uninvaded	36	3.625	0	0	0	0	0	0	0	8.8	0	8.75	0	0	0	4.1	0	12.625	0	0	0	0	0	0	0	7.5	0	0	0	0	0	0	0	0	0	0	9.14286	23.125	0	0	0	0	0	0	211.4	0	0	0	0
Uninvaded	37	2.45	0	0	0	0	0	0	45.1	0	0	0	0	0	2.3	2.5	54	12	0	0	0	7	0	12.6	0	12	0	12.34	0	0	0	0	0	0	0	0	10.9	0	12	0	0	0	0	6	123	0	0	0	0
Uninvaded	38	2.3	0	0	0	0	0	0	34.6	0	0	0	0	0	1.7	3.7	67	0	0	0	0	8	0	13.5	0	23	0	10	0	0	0	0	0	0	0	0	0	0	11	0	0	0	0	5	90	0	0	0	0
Uninvaded	39	0	0	0	0	0	0	0	0	12.7	0	2.5	0	0	0	0	78	7.65	3	0	9	0	0	0	13.8	18	0	10.99	12	0	0	0	0	0	0	0	0	12.23	0	0	0	0	9.22	0	0	0	0	0	0
Uninvaded	40	0	0	0	0	0	0	0	0	7.88	0	1.6	0	0	0	0	56	6.56	4	0	8.44	0	0	0	9.656	19	0	9.21	23	0	0	0	0	0	0	0	5	15.23	0	0	0	0	12.9	0	56	0	0	0	0
[truncated: 19 more columns]
